# Supplementary material for: Real-World Effectiveness of Mix-and-Match Vaccine Regimens against SARS-CoV-2 Delta Variant in Thailand: A Nationwide Test-Negative Matched Case-Control Study
Source: Vaccines (Basel). 2022 Jul 5;10(7):1080. doi: 10.3390/vaccines10071080 (PMC9315782; doi:10.3390/vaccines10071080)
Supplement: Supplementary file 1 [file vaccines-10-01080-s001.zip]

Archive with 1 entries (1 files):
- vaccines-1760407-supplementary.pdf
